# Supplementary material for: Impact of Backbone Amide Substitution at the Meta- and Para-Positions on the Gas Barrier Properties of Polyimide
Source: Materials (Basel). 2021 Apr 21;14(9):2097. doi: 10.3390/ma14092097 (PMC8122393; doi:10.3390/ma14092097)
Supplement: Supplementary file 1 [file materials-14-02097-s001.zip]

Archive with 1 entries (1 files):
- materials-1169026-supplementary.pdf
